# Supplementary material for: The sacroiliac dysfunction and pain is associated with history of lower extremity sport related injuries
Source: BMC Sports Sci Med Rehabil. 2023 Mar 20;15:36. doi: 10.1186/s13102-023-00648-w (PMC10029172; doi:10.1186/s13102-023-00648-w)
Supplement: Supplementary file 1 — Supplementary Material 1 [file 13102_2023_648_MOESM1_ESM.xlsx]

## Sheet: Sheet1
Age	Height	Weight	BMI	Age_Started	Training_Years	Training_Hours	Games_Of_Years	SIJPain_Group	SIJDysfunction_Group	Rate_Acute_Injuries	Rate_Overuse_Injuries	Lumbopelvic_Overuse	Lower_extremity_Overuse	Lumbopelvic_Acute	Lower_extremity_Acute	Sacral_Sulcus	Sitting_Flexion	Long_Sitting	Gillet	Standing_Flexion	Sacral_Compression	Patrick	Posterior_Shear	Active_SLR	Sacral_Thrust	Toes_Acute	Foot_Metatarsal_Bones_Acute	Foot_Bones_Acute	Heel_Acute	Achilles_Tendon_Acute	Ankle_Acute	Muscles_Behind_Leg_Acute	Leg_Acute	Knee_Acute	Hip_Acute	Hamstring_Acute	Hip_Joint_Acute	Glut_Acute	Pelvis_Acute	Adductor_Muscle_Acute	Abdomen_Acute	Low_Back_Acute	Muscle_Spasm	Muscle_strains	Bruise	Wound	Ligament_Sprain	Ligament_Tear	joint_Dislcation
25	186	71	20.52	12	3	8	12	No	No	No	No	No	No	No	No	No	No	No	No	No	No	No	No	No	No	without	without	Without	Without	Without	Without	Without	Without	Without	Without	without	Without	Without	Without	Without	Without	Without	without	without	without	without	without	without	without
42	170	73	25.26	8	0	8	30	No	No	No	No	No	No	No	No	No	No	No	No	No	No	No	No	No	No	without	without	Without	Without	Without	Without	Without	Without	Without	Without	without	Without	Without	Without	Without	Without	Without	without	without	without	without	without	without	without
20	188	79	22.35	9	0	8	0	No	No	No	No	No	No	No	No	No	No	No	No	No	No	No	No	No	No	without	without	Without	Without	Without	Without	Without	Without	Without	Without	without	Without	Without	Without	Without	Without	Without	muscle spasm	without	without	without	without	without	without
25	191	85	23.3	13	10	8	0	No	No	No	No	No	No	No	No	No	No	No	No	No	No	No	No	No	No	without	without	Without	Without	Without	Without	Without	Without	Without	Without	without	Without	Without	Without	Without	Without	Without	without	without	Bruise	without	without	Ligament tear	without
22	206	110	25.92	13	3	6	0	No	No	No	No	No	No	No	No	No	No	No	No	No	No	No	No	No	No	without	without	Without	Without	Without	Without	Without	Without	Without	Without	without	Without	Without	Without	Without	Without	Without	without	without	without	without	without	without	without
42	170	73	25.26	13	0	8	0	No	No	No	No	No	Yes	No	No	No	No	No	No	No	No	No	No	No	No	without	without	Without	Without	Without	Without	Without	Without	Without	Without	without	Without	Without	Without	Without	Without	Without	without	without	without	without	without	without	without
23	186	71	20.52	7	3	8	20	No	No	No	No	No	No	No	Yes	No	No	Yes	Yes	No	No	No	No	No	No	without	without	Without	Without	Without	Ankle	muscles behind the leg	Without	Without	Without	without	Without	Without	Without	Without	Without	Without	without	without	without	without	without	Ligament tear	without
31	170	55	19.03	16	0	8	20	No	No	No	No	No	No	No	Yes	No	No	No	No	No	No	No	No	No	No	without	without	Without	Without	Without	Ankle	Without	Without	Without	Hip	without	Without	Without	Without	Without	Without	Without	muscle spasm	without	without	without	Stretch ligament / sprain	without	without
27	171	59	20.18	9	0	8	0	No	No	No	No	No	No	No	Yes	No	No	Yes	Yes	No	No	No	No	No	No	without	without	Without	Without	Without	Ankle	muscles behind the leg	Without	Knee	Hip	without	Without	Without	Without	Without	Without	Without	muscle spasm	Muscle strains	without	without	Stretch ligament / sprain	without	without
22	206	82	19.32	12	3	6	12	No	No	No	No	No	No	No	Yes	No	No	No	No	No	No	No	No	No	No	without	without	Without	Heel	Without	Without	Without	Without	Without	Without	without	Without	Without	Without	Without	Without	Without	without	without	without	without	without	without	without
20	188	79	22.35	10	0	8	0	No	No	No	No	No	No	No	Yes	No	No	Yes	Yes	No	No	No	No	No	No	without	without	Without	Heel	Without	Ankle	Without	Without	Without	Without	without	Without	Without	Without	Without	Without	Without	without	without	without	without	Stretch ligament / sprain	without	without
33	203	118	28.63	9	3	8	8	No	No	No	No	No	No	No	Yes	No	No	No	No	No	No	No	No	No	No	without	without	Without	Without	Without	Without	Without	Without	Without	Without	Hamstring	Without	Without	Without	Without	Without	Without	without	without	without	without	without	without	joint dislcation
39	182	74	22.34	14	6	6	12	No	No	No	No	No	No	No	Yes	No	No	No	No	No	No	No	No	No	No	without	without	Without	Without	Without	Ankle	Without	Without	Knee	Without	without	Without	Without	Without	Without	Without	Without	muscle spasm	without	without	without	without	without	without
25	175	78	25.47	9	10	8	30	No	No	No	Yes	No	No	No	No	No	No	No	No	No	No	No	No	No	No	without	without	Without	Without	Without	Without	Without	Without	Without	Without	without	Without	Without	Without	Without	Without	Without	without	without	without	without	without	without	without
20	182	79	23.85	15	0	8	0	No	No	No	Yes	No	No	No	No	No	No	No	No	No	No	No	No	No	No	without	without	Without	Without	Without	Without	Without	Without	Without	Without	without	Without	Without	Without	Without	Without	Without	without	without	without	without	without	without	without
23	188	80	22.63	12	10	6	23	No	No	No	Yes	No	No	No	No	No	No	No	No	No	No	No	No	No	No	without	without	Without	Without	Without	Without	Without	Without	Without	Without	without	Without	Without	Without	Without	Without	Without	without	without	without	without	without	without	without
25	178	86	27.14	12	0	6	0	No	No	No	Yes	No	No	No	No	No	No	No	No	No	No	No	No	No	No	without	without	Without	Without	Without	Without	Without	Without	Without	Without	without	Without	Without	Without	Without	Without	Without	without	without	without	without	without	without	without
23	180	75	23.15	16	0	4	0	No	No	No	Yes	No	No	No	No	No	No	No	No	No	No	No	No	No	No	without	without	Without	Without	Without	Without	Without	Without	Without	Without	without	Without	Without	Without	Without	Without	Without	without	without	without	without	without	without	without
29	175	73	23.84	17	6	6	4	No	No	No	Yes	No	No	No	No	No	No	No	No	No	No	No	No	No	No	without	without	Without	Without	Without	Without	Without	Without	Without	Without	without	Without	Without	Without	Without	Without	Without	without	without	without	without	without	Ligament tear	without
29	175	70	22.86	15	8	4	0	No	No	No	Yes	No	No	No	Yes	No	No	Yes	Yes	No	No	No	No	No	No	without	without	Without	Without	Without	Without	muscles behind the leg	Without	Without	Without	without	Without	Without	Without	Without	Without	Without	without	without	without	without	Stretch ligament / sprain	without	without
24	188	79	22.35	10	6	6	30	No	No	No	Yes	No	No	No	Yes	No	No	Yes	Yes	No	No	No	No	No	No	without	without	Without	Without	Without	Without	muscles behind the leg	Without	Without	Without	without	Without	Without	Without	adductor muscle	Without	Without	without	without	Bruise	without	without	Ligament tear	without
59	170	55	19.03	8	0	8	13	No	No	No	Yes	No	No	No	Yes	No	No	No	No	No	No	No	No	No	No	without	without	Without	Without	Without	Ankle	Without	Without	Without	Without	without	Without	Without	Without	Without	Without	Without	without	without	without	without	Stretch ligament / sprain	Ligament tear	without
25	182	79	23.85	15	0	8	20	No	No	No	Yes	No	No	No	Yes	No	No	Yes	Yes	No	No	No	No	No	No	without	without	Without	Without	Without	Without	Without	Without	Knee	Without	without	Without	Without	Without	Without	Without	Without	without	without	without	without	Stretch ligament / sprain	without	without
25	178	86	27.14	17	0	6	0	No	No	No	Yes	No	No	No	Yes	No	No	No	No	No	No	No	No	No	No	without	without	Without	Without	Without	Without	Without	Without	Without	Without	without	Without	Without	Without	Without	Without	Without	without	without	without	without	without	without	without
24	171	59	20.18	13	0	8	0	No	No	No	Yes	No	No	No	Yes	No	Yes	No	No	Yes	No	No	No	No	No	without	without	Without	Without	Without	Ankle	Without	Without	Knee	Without	without	Without	Without	Without	Without	Without	Without	muscle spasm	without	Bruise	without	Stretch ligament / sprain	without	joint dislcation
23	176	74	23.89	12	0	8	0	No	No	No	Yes	No	Yes	No	Yes	No	No	No	No	No	No	No	No	No	No	without	without	Without	Without	Without	Without	Without	Without	Without	Without	Hamstring	Without	Without	Without	Without	Without	Without	without	without	Bruise	without	Stretch ligament / sprain	without	without
29	181	60	18.31	11	6	6	20	No	No	Yes	Yes	No	Yes	No	No	No	No	No	No	No	No	No	No	No	No	without	without	Without	Heel	Without	Ankle	muscles behind the leg	Without	Knee	Without	without	Without	Without	Without	Without	Without	Without	without	without	without	without	without	without	without
29	193	67	17.99	8	8	8	33	No	No	Yes	Yes	No	Yes	No	No	No	No	Yes	Yes	No	No	No	No	No	No	without	without	Without	Without	Without	Ankle	Without	Without	Knee	Without	without	Without	Without	Without	Without	Without	Without	without	without	Bruise	without	Stretch ligament / sprain	without	without
29	193	76	20.4	9	0	6	13	No	No	Yes	Yes	No	No	No	Yes	No	No	No	No	No	No	No	No	No	No	without	without	Without	Without	Without	Ankle	Without	Without	Without	Without	without	Without	Without	Without	Without	Without	Without	without	Muscle strains	without	without	without	Ligament tear	without
22	192	89	24.14	12	4	8	20	No	No	Yes	Yes	No	No	No	Yes	No	No	No	No	No	No	No	No	No	No	without	without	Foot Bones	Without	Without	Ankle	Without	Without	Without	Hip	without	Without	Without	Without	Without	Without	Without	without	without	without	without	Stretch ligament / sprain	Ligament tear	joint dislcation
23	188	80	22.63	15	10	6	10	No	No	Yes	Yes	No	No	No	Yes	No	No	No	No	No	No	No	No	No	No	without	without	Without	Without	Without	Ankle	Without	Without	Without	Without	without	Without	Without	Without	Without	Without	Without	without	without	Bruise	without	without	Ligament tear	without
27	170	73	25.26	13	4	8	30	No	No	Yes	Yes	No	No	No	Yes	No	No	No	No	No	No	No	No	No	No	without	without	Without	Without	Without	Ankle	Without	Without	Without	Without	without	Without	Without	Without	Without	Without	Without	without	without	Bruise	without	without	without	joint dislcation
30	182	74	22.34	12	6	6	25	No	No	Yes	Yes	No	No	No	Yes	No	No	Yes	Yes	No	No	No	No	No	No	without	without	Without	Without	Without	Ankle	Without	Without	Without	Without	without	Without	Without	Without	Without	Without	Without	muscle spasm	without	without	without	Stretch ligament / sprain	without	without
19	193	67	17.99	8	8	8	0	No	No	Yes	Yes	No	No	No	Yes	No	No	Yes	Yes	No	No	No	No	No	No	without	without	Without	Without	Without	Ankle	Without	Without	Without	Without	without	Without	Without	Without	Without	Without	Without	without	without	Bruise	without	Stretch ligament / sprain	Ligament tear	without
23	188	80	22.63	9	10	6	10	No	No	Yes	Yes	No	No	No	Yes	No	No	Yes	Yes	No	No	No	No	No	No	without	without	Without	Heel	Achilles tendon	Without	Without	Without	Without	Without	without	Without	Without	Without	Without	Without	Without	without	without	without	without	without	without	without
20	193	67	17.99	13	8	8	6	No	No	Yes	Yes	No	No	No	Yes	No	No	No	No	No	No	No	No	No	No	without	without	Without	Without	Without	Without	Without	Without	Knee	Without	without	Without	Without	Without	Without	Without	Without	without	without	without	without	Stretch ligament / sprain	without	without
20	168	78	27.64	13	0	6	0	No	No	Yes	Yes	No	No	No	Yes	No	No	Yes	Yes	No	No	No	No	No	No	without	without	Without	Without	Without	Ankle	Without	Without	Knee	Without	without	Without	Without	Without	Without	Without	Without	muscle spasm	without	without	without	Stretch ligament / sprain	without	without
22	206	106	24.98	13	3	6	7	No	No	Yes	Yes	No	No	No	Yes	No	No	Yes	Yes	No	No	No	No	Yes	Yes	without	without	Without	Without	Without	Ankle	Without	Without	Knee	Without	without	Without	Without	Without	Without	Without	Without	muscle spasm	without	Bruise	without	Stretch ligament / sprain	Ligament tear	joint dislcation
42	170	73	25.26	7	0	8	0	No	No	Yes	Yes	No	Yes	No	Yes	No	No	Yes	Yes	No	No	No	No	No	No	without	without	Foot Bones	Without	Without	Ankle	Without	Without	Without	Hip	without	Without	Without	Without	Without	Without	Without	without	Muscle strains	without	without	Stretch ligament / sprain	without	without
20	188	79	22.35	16	0	8	0	No	No	Yes	Yes	No	Yes	No	Yes	No	No	No	No	No	No	No	No	No	No	without	without	Foot Bones	Without	Achilles tendon	Without	Without	Without	Without	Without	without	Without	Without	Without	Without	Without	Without	without	without	Bruise	without	Stretch ligament / sprain	Ligament tear	joint dislcation
24	180	73	22.53	9	0	8	0	No	No	Yes	Yes	No	Yes	No	Yes	No	No	No	No	No	No	No	No	No	No	without	without	Without	Without	Without	Without	Without	Without	Without	Without	without	Without	Without	Without	Without	Without	Without	muscle spasm	without	without	without	without	without	without
25	182	85	25.66	12	12	8	30	No	No	Yes	Yes	No	No	No	No	No	No	No	No	No	No	No	No	No	No	without	without	Without	Without	Without	Without	Without	Without	Without	Without	without	Without	Without	Without	Without	Without	Without	without	without	Bruise	without	without	without	without
25	170	73	25.26	12	4	8	8	No	No	Yes	Yes	No	No	No	No	No	No	No	No	No	No	No	No	No	No	without	without	Without	Without	Without	Without	Without	Without	Without	Without	without	Without	Without	Without	Without	Without	Without	without	without	without	without	Stretch ligament / sprain	Ligament tear	without
22	180	73	22.53	16	12	4	20	No	No	Yes	Yes	No	No	No	No	No	No	No	No	No	No	No	No	No	No	without	without	Without	Without	Without	Without	Without	Without	Without	Without	without	Without	Without	Without	Without	Without	Without	without	without	without	without	without	without	without
25	192	89	24.14	17	4	8	10	No	No	Yes	Yes	No	No	No	No	No	No	No	No	No	No	No	No	No	No	without	without	Without	Without	Without	Without	Without	Without	Without	Without	without	Without	Without	Without	Without	Without	Without	without	without	without	without	without	without	without
25	184	90	26.58	15	2	6	0	No	No	Yes	Yes	No	No	No	No	No	No	No	No	No	No	No	No	No	No	without	without	Without	Without	Without	Without	Without	Without	Without	Without	without	Without	Without	Without	Without	Without	Without	without	without	without	without	without	without	without
23	186	60	17.34	10	12	8	0	No	No	Yes	Yes	No	No	No	No	No	No	No	No	No	No	No	No	No	No	without	without	Without	Without	Without	Without	Without	Without	Without	Without	without	Without	Without	Without	Without	Without	Without	without	without	without	without	Stretch ligament / sprain	Ligament tear	without
25	189	48	13.44	8	6	6	12	No	No	Yes	Yes	No	No	No	No	No	No	No	No	No	No	No	No	No	No	without	without	Without	Without	Without	Without	Without	Without	Without	Without	without	Without	Without	Without	Without	Without	Without	without	without	Bruise	without	Stretch ligament / sprain	without	without
59	170	55	19.03	15	0	8	0	No	No	Yes	Yes	No	No	No	No	No	No	No	No	No	No	No	No	No	No	without	without	Without	Without	Without	Without	Without	Without	Without	Without	without	Without	Without	Without	Without	Without	Without	without	without	without	without	without	without	without
22	192	89	24.14	17	4	8	10	No	No	Yes	Yes	No	No	No	No	No	No	No	No	No	No	No	No	No	No	without	without	Without	Without	Without	Without	Without	Without	Without	Without	without	Without	Without	Without	Without	Without	Without	without	without	without	without	without	without	without
24	191	81	22.2	13	5	8	0	No	No	Yes	Yes	No	No	No	No	No	No	No	No	No	No	No	No	No	No	without	without	Without	Without	Without	Without	Without	Without	Without	Without	without	Without	Without	Without	Without	Without	Without	without	without	without	without	without	without	without
22	189	95	26.6	12	0	4	25	No	No	Yes	Yes	No	No	No	No	No	No	No	No	No	No	No	No	No	No	without	without	Without	Without	Without	Without	Without	Without	Without	Without	without	Without	Without	Without	Without	Without	Without	without	without	without	without	without	without	without
29	178	86	27.14	12	0	6	0	No	No	Yes	Yes	No	No	No	No	No	No	No	No	No	No	No	No	No	No	without	without	Without	Without	Without	Without	Without	Without	Without	Without	without	Without	Without	Without	Without	Without	Without	without	without	without	without	without	without	without
30	187	72	20.59	14	12	8	0	No	No	Yes	Yes	No	No	No	No	No	No	No	No	No	No	No	No	No	No	without	without	Without	Without	Without	Without	Without	Without	Without	Without	without	Without	Without	Without	Without	Without	Without	without	without	without	without	without	without	without
32	183	73	21.8	12	0	8	0	No	No	Yes	Yes	No	Yes	No	No	No	Yes	No	No	Yes	No	No	No	No	No	without	without	Without	Without	Without	Without	Without	Without	Without	Without	without	Without	Without	Without	Without	Without	Without	without	without	without	without	without	without	without
23	188	86	24.33	13	1	6	16	No	No	Yes	No	No	No	No	No	No	No	No	No	No	No	No	No	No	No	without	without	Without	Without	Without	Without	Without	Without	Without	Without	without	Without	Without	Without	Without	Without	Without	muscle spasm	without	Bruise	without	without	Ligament tear	without
22	188	79	22.35	12	5	4	20	No	No	Yes	No	No	No	No	No	No	No	No	No	No	No	No	No	No	No	without	without	Without	Without	Without	Without	Without	Without	Without	Without	without	Without	Without	Without	Without	Without	Without	without	without	without	without	Stretch ligament / sprain	Ligament tear	without
19	191	85	23.3	8	10	8	1	No	No	Yes	No	No	No	No	No	No	No	No	No	No	No	No	No	No	No	without	without	Without	Without	Without	Without	Without	Without	Without	Without	without	Without	Without	Without	Without	Without	Without	muscle spasm	without	without	without	Stretch ligament / sprain	Ligament tear	without
20	182	78	23.55	9	10	6	8	No	No	Yes	No	No	No	No	No	No	No	No	No	No	No	No	No	No	No	without	without	Without	Without	Without	Without	Without	Without	Without	Without	without	Without	Without	Without	Without	Without	Without	without	without	without	without	without	without	without
30	175	73	23.84	13	4	6	20	No	No	Yes	No	No	No	No	No	No	No	No	No	No	No	No	No	No	No	without	without	Without	Without	Without	Without	Without	Without	Without	Without	without	Without	Without	Without	Without	Without	Without	without	without	without	without	without	without	without
22	188	75	21.22	13	0	8	0	No	No	Yes	No	No	No	No	No	No	No	Yes	Yes	No	No	No	No	No	No	without	without	Without	Without	Without	Without	Without	Without	Without	Without	without	Without	Without	Without	Without	Without	Without	muscle spasm	without	without	without	without	Ligament tear	without
29	191	81	22.2	13	5	8	14	No	No	Yes	No	No	No	No	No	No	No	No	No	No	No	No	No	No	No	without	without	Without	Without	Without	Without	Without	Without	Without	Without	without	Without	Without	Without	Without	Without	Without	without	without	without	without	without	without	without
29	175	73	23.84	7	6	6	40	No	No	Yes	No	No	No	No	No	No	No	No	No	No	No	No	No	No	No	without	without	Without	Without	Without	Without	Without	Without	Without	Without	without	Without	Without	Without	Without	Without	Without	without	without	without	without	without	without	without
19	188	86	24.33	16	1	6	0	No	No	Yes	No	No	No	No	No	No	No	No	No	No	No	No	No	No	No	without	without	Without	Without	Without	Without	Without	Without	Without	Without	without	Without	Without	Without	Without	Without	Without	without	without	without	without	Stretch ligament / sprain	Ligament tear	without
19	180	73	22.53	9	0	8	8	No	No	Yes	No	No	No	No	No	No	No	No	No	No	No	No	No	No	No	without	without	Without	Without	Without	Without	Without	Without	Without	Without	without	Without	Without	Without	Without	Without	Without	without	without	without	without	without	without	without
22	188	79	22.35	12	5	4	0	No	No	Yes	No	No	No	No	No	No	No	No	No	No	No	No	No	No	No	without	without	Without	Without	Without	Without	Without	Without	Without	Without	without	Without	Without	Without	Without	Without	Without	without	without	without	without	Stretch ligament / sprain	Ligament tear	joint dislcation
24	178	68	21.46	10	2	4	4	No	No	Yes	No	No	No	No	No	No	No	No	No	No	No	No	No	No	No	without	without	Without	Without	Without	Without	Without	Without	Without	Without	without	Without	Without	Without	Without	Without	Without	without	without	without	without	without	without	without
25	186	71	20.52	9	3	8	0	No	No	Yes	No	No	No	No	No	No	No	No	No	No	No	No	No	No	No	without	without	Without	Without	Without	Without	Without	Without	Without	Without	without	Without	Without	Without	Without	Without	Without	without	without	without	without	without	without	without
30	175	73	23.84	14	4	6	20	No	No	Yes	No	No	No	No	No	No	No	No	No	No	No	No	No	No	No	without	without	Without	Without	Without	Without	Without	Without	Without	Without	without	Without	Without	Without	Without	Without	Without	without	without	without	without	without	without	without
23	188	80	22.63	17	10	6	0	No	No	Yes	No	No	No	No	No	No	No	No	No	No	No	No	No	No	No	without	without	Without	Without	Without	Without	Without	Without	Without	Without	without	Without	Without	Without	Without	Without	Without	without	without	without	without	without	without	without
25	182	85	25.66	12	4	8	40	No	No	Yes	No	No	Yes	No	No	No	No	No	No	No	No	No	No	No	No	without	without	Without	Without	Without	Without	Without	Without	Without	Without	without	Without	Without	Without	Without	Without	Without	without	without	without	without	without	without	without
27	175	78	25.47	17	10	8	0	No	No	Yes	No	No	Yes	No	No	No	No	No	No	No	No	No	No	No	No	without	without	Without	Without	Without	Without	Without	Without	Without	Without	without	Without	Without	Without	Without	Without	Without	muscle spasm	without	Bruise	without	Stretch ligament / sprain	without	without
23	180	73	22.53	15	0	8	16	No	No	Yes	No	No	Yes	No	No	No	No	Yes	Yes	No	No	No	No	No	No	without	without	Without	Without	Without	Without	Without	Without	Without	Without	without	Without	Without	Without	Without	Without	Without	without	without	Bruise	without	without	without	without
27	188	79	22.35	10	6	6	0	No	No	Yes	No	No	Yes	No	No	No	No	No	No	No	No	No	No	No	No	without	without	Without	Without	Without	Without	Without	Without	Without	Without	without	Without	Without	Without	Without	Without	Without	without	without	without	without	without	without	without
23	203	90	21.84	14	3	8	0	No	No	Yes	No	No	Yes	No	No	No	Yes	No	No	Yes	No	No	No	No	No	without	without	Without	Without	Without	Without	Without	Without	Without	Without	without	Without	Without	Without	Without	Without	Without	without	without	without	without	without	without	without
21	189	48	13.44	14	6	6	1	No	No	Yes	No	No	Yes	No	No	No	No	No	No	No	No	No	No	No	No	without	without	Without	Without	Without	Ankle	Without	Without	Knee	Without	without	Without	Without	Without	Without	Without	Without	without	without	without	without	Stretch ligament / sprain	without	without
22	183	94	28.07	13	0	8	4	No	No	Yes	No	No	No	No	Yes	No	No	Yes	Yes	No	No	No	No	No	No	without	Foot metatarsal bones	Without	Without	Without	Ankle	Without	Without	Without	Without	without	Without	Without	Without	Without	Without	Without	muscle spasm	without	Bruise	without	Stretch ligament / sprain	without	without
25	182	79	23.85	13	0	8	0	No	No	Yes	No	No	No	No	Yes	No	No	No	No	No	No	No	No	No	No	without	without	Without	Without	Achilles tendon	Ankle	Without	Leg	Without	Without	without	Without	Without	Without	Without	Without	Without	without	without	without	without	without	without	without
28	190	70	19.39	10	9	6	0	No	No	Yes	No	No	No	No	Yes	No	Yes	No	No	Yes	No	No	No	No	No	without	without	Without	Without	Without	Ankle	muscles behind the leg	Without	Without	Without	without	Without	Without	Without	Without	Without	Without	without	without	without	without	Stretch ligament / sprain	Ligament tear	without
24	188	64	18.11	15	8	6	0	No	No	Yes	No	No	No	No	Yes	No	No	No	No	No	No	No	No	No	No	without	without	Without	Without	Without	Ankle	Without	Without	Without	Without	without	Without	Without	Without	Without	Without	Without	without	without	without	without	without	without	without
30	175	73	23.84	11	4	6	0	No	No	Yes	No	No	No	No	Yes	No	No	No	No	No	No	No	No	No	No	without	without	Without	Heel	Without	Without	Without	Without	Without	Without	Hamstring	Without	Without	Without	Without	Without	Without	without	without	Bruise	without	Stretch ligament / sprain	without	without
23	180	83	25.62	15	6	6	7	No	No	Yes	No	No	No	No	Yes	No	No	No	No	No	No	No	No	No	No	without	without	Without	Without	Without	Ankle	Without	Without	Without	Without	without	Without	Without	Without	Without	Without	Without	without	without	without	without	Stretch ligament / sprain	without	without
22	189	95	26.6	10	0	4	14	No	No	Yes	No	No	No	No	Yes	No	No	No	No	No	No	No	No	No	No	without	without	Without	Without	Without	Ankle	Without	Without	Without	Without	without	Without	Without	Without	Without	Without	Without	without	Muscle strains	without	without	Stretch ligament / sprain	without	joint dislcation
28	187	72	20.59	7	12	8	0	No	No	Yes	No	No	No	No	Yes	No	No	No	No	No	No	No	No	No	No	without	without	Without	Without	Without	Ankle	Without	Without	Without	Without	without	Without	Without	Without	Without	Without	Without	without	without	without	without	without	without	without
25	182	85	25.66	12	4	8	4	No	No	Yes	No	No	No	No	Yes	No	No	No	No	No	No	No	No	No	No	without	without	Without	Without	Without	Ankle	Without	Leg	Without	Without	without	Without	Without	Without	Without	Without	Without	muscle spasm	without	Bruise	without	Stretch ligament / sprain	Ligament tear	without
23	176	74	23.89	12	0	8	40	No	No	Yes	No	No	No	No	Yes	No	No	No	No	No	No	No	No	No	No	without	without	Without	Heel	Achilles tendon	Without	Without	Without	Without	Without	without	Without	Without	Without	Without	Without	Without	muscle spasm	without	without	without	Stretch ligament / sprain	without	without
19	191	85	23.3	12	10	8	0	No	No	Yes	No	No	No	No	Yes	No	No	No	No	No	No	No	No	No	No	without	without	Foot Bones	Without	Without	Ankle	Without	Without	Without	Without	without	Without	Without	Without	Without	Without	Without	without	without	Bruise	without	Stretch ligament / sprain	Ligament tear	without
20	182	78	23.55	10	10	6	20	No	No	Yes	No	No	No	No	Yes	No	No	No	No	No	No	No	No	No	No	without	without	Without	Without	Without	Without	Without	Without	Without	Without	without	Without	Without	Without	Without	Without	Without	without	without	without	without	without	without	without
28	188	75	21.22	16	0	8	7	No	No	Yes	No	No	No	No	Yes	No	No	Yes	Yes	No	No	No	No	No	No	without	Foot metatarsal bones	Without	Without	Achilles tendon	Without	muscles behind the leg	Without	Knee	Without	without	Without	Without	Without	Without	Without	Without	without	without	without	without	Stretch ligament / sprain	without	without
29	175	70	22.86	9	8	4	25	No	No	Yes	No	No	No	No	Yes	No	No	Yes	Yes	No	No	No	No	No	No	without	without	Without	Without	Without	Ankle	Without	Without	Without	Without	without	Without	Without	Without	Without	Without	Without	muscle spasm	without	Bruise	without	Stretch ligament / sprain	Ligament tear	without
29	188	60	16.98	15	4	8	40	No	No	Yes	No	No	No	No	Yes	No	No	Yes	Yes	No	No	No	No	No	No	without	without	Without	Without	Without	Ankle	Without	Without	Without	Without	without	Without	Without	Without	Without	Without	Without	without	without	without	without	Stretch ligament / sprain	without	without
19	175	73	23.84	12	0	6	0	No	No	Yes	No	No	No	No	Yes	No	No	Yes	Yes	No	No	No	No	No	No	without	without	Without	Without	Without	Ankle	Without	Without	Without	Without	without	Without	Without	Without	Without	Without	Without	without	without	without	without	Stretch ligament / sprain	without	without
25	184	90	26.58	12	0	6	0	No	No	Yes	No	No	No	No	Yes	No	No	No	No	No	No	No	No	No	No	without	without	Foot Bones	Heel	Without	Ankle	Without	Without	Without	Without	without	Without	Without	Without	Without	Without	Without	without	without	without	without	Stretch ligament / sprain	without	without
23	189	84	23.52	16	6	6	4	No	No	Yes	No	No	No	No	Yes	No	No	No	No	No	No	No	No	No	No	without	without	Without	Without	Without	Ankle	Without	Without	Knee	Without	without	Without	Without	Without	Without	Without	Without	without	without	without	without	without	without	without
19	178	68	21.46	17	2	4	13	No	No	Yes	No	No	No	No	Yes	No	No	No	No	No	No	No	No	No	No	without	without	Without	Without	Without	Ankle	Without	Without	Knee	Without	without	Without	Without	Without	Without	Without	Without	without	Muscle strains	without	without	Stretch ligament / sprain	Ligament tear	without
19	183	94	28.07	15	0	8	20	No	No	Yes	No	No	No	No	Yes	No	No	No	No	No	No	No	No	No	No	without	without	Without	Without	Achilles tendon	Ankle	Without	Without	Knee	Without	without	Without	Without	Without	Without	Without	Without	without	without	without	without	Stretch ligament / sprain	Ligament tear	without
22	193	76	20.4	10	0	6	0	No	No	Yes	No	No	No	No	Yes	No	No	No	No	No	No	No	No	No	No	without	without	Foot Bones	Without	Without	Ankle	Without	Without	Knee	Without	without	Without	Without	Without	Without	Without	Without	without	without	without	without	Stretch ligament / sprain	Ligament tear	without
29	170	72	24.91	8	0	8	0	No	No	Yes	No	No	No	No	Yes	No	No	No	No	No	No	No	No	No	No	without	without	Without	Without	Without	Ankle	Without	Without	Knee	Without	without	Without	Without	Without	Without	Without	Without	without	without	Bruise	without	Stretch ligament / sprain	without	without
23	186	60	17.34	15	12	8	0	No	No	Yes	No	No	Yes	No	Yes	No	No	No	No	No	No	No	No	No	No	without	without	Without	Without	Without	Ankle	Without	Without	Without	Without	without	Without	Without	Without	Without	Without	Without	muscle spasm	without	Bruise	without	Stretch ligament / sprain	without	without
23	188	79	22.35	17	6	6	25	No	No	Yes	No	No	Yes	No	Yes	No	No	Yes	Yes	No	No	No	No	No	No	without	without	Without	Without	Without	Ankle	Without	Without	Without	Without	without	Without	Without	Without	Without	Without	Without	without	without	Bruise	without	Stretch ligament / sprain	Ligament tear	without
34	183	73	21.8	13	0	8	0	No	No	Yes	No	No	Yes	No	Yes	No	No	Yes	Yes	No	No	No	No	No	No	without	without	Without	Without	Achilles tendon	Ankle	Without	Without	Without	Without	without	Without	Without	Without	Without	Without	Without	muscle spasm	without	Bruise	without	Stretch ligament / sprain	without	without
54	203	118	28.63	12	3	8	0	No	No	Yes	No	No	Yes	No	Yes	No	No	No	No	No	No	No	No	No	No	without	without	Without	Without	Without	Ankle	Without	Without	Without	Without	without	Without	Without	Without	Without	Without	Without	without	without	Bruise	without	Stretch ligament / sprain	Ligament tear	without
40	181	60	18.31	12	6	6	33	No	No	Yes	No	Yes	Yes	No	Yes	No	No	No	No	No	No	No	No	No	No	without	without	Without	Without	Without	Ankle	Without	Without	Without	Without	without	Without	Without	Without	Without	Without	Without	without	without	without	without	Stretch ligament / sprain	without	without
34	183	73	21.8	15	0	8	0	Yes	No	No	No	Yes	Yes	No	Yes	Yes	No	No	No	No	Yes	Yes	Yes	Yes	Yes	without	without	Without	Without	Without	Ankle	Without	Leg	Without	Without	without	Without	Without	Without	Without	Without	Without	muscle spasm	without	Bruise	without	Stretch ligament / sprain	without	without
20	168	78	27.64	12	0	6	8	Yes	No	No	No	Yes	No	Yes	No	Yes	No	Yes	Yes	No	Yes	No	Yes	Yes	Yes	without	without	Without	Without	Without	Without	Without	Without	Without	Without	without	Without	Without	Without	Without	Without	Low back	without	without	Bruise	without	without	without	without
28	186	71	20.52	12	3	8	6	Yes	No	No	No	Yes	Yes	Yes	No	Yes	No	No	No	No	Yes	No	Yes	Yes	Yes	without	without	Without	Without	Without	Ankle	muscles behind the leg	Without	Without	Without	without	Without	Without	Without	Without	Without	Low back	without	without	Bruise	without	Stretch ligament / sprain	Ligament tear	without
22	171	59	20.18	12	0	8	20	Yes	No	No	No	Yes	Yes	Yes	No	Yes	No	No	No	No	Yes	No	Yes	Yes	Yes	without	without	Without	Without	Without	Without	Without	Without	Without	Without	without	Without	Without	Without	Without	Without	Low back	without	without	Bruise	without	without	without	without
24	175	78	25.47	10	10	8	0	Yes	No	No	No	Yes	Yes	No	No	Yes	No	No	No	No	Yes	No	Yes	No	Yes	without	without	Without	Without	Without	Without	Without	Without	Without	Without	without	Without	Without	Without	Without	Without	Without	without	without	without	without	without	without	without
35	180	73	22.53	16	0	8	0	Yes	No	No	No	Yes	Yes	No	No	Yes	No	No	No	No	Yes	No	Yes	Yes	Yes	without	without	Without	Without	Without	Without	Without	Without	Without	Without	without	Without	Without	Without	Without	Without	Without	muscle spasm	without	without	without	Stretch ligament / sprain	Ligament tear	without
22	188	79	22.35	8	5	4	16	Yes	No	No	Yes	Yes	Yes	No	Yes	Yes	No	No	No	No	Yes	No	Yes	No	Yes	without	Foot metatarsal bones	Without	Heel	Without	Without	Without	Without	Without	Without	without	Without	Without	Without	Without	Without	Without	without	without	without	without	without	without	without
28	183	94	28.07	10	0	8	12	Yes	No	Yes	Yes	No	No	Yes	No	Yes	No	No	No	No	Yes	No	Yes	Yes	Yes	without	without	Without	Without	Without	Without	Without	Without	Without	Without	without	Without	Without	Pelvis	Without	Without	Low back	without	without	without	without	Stretch ligament / sprain	without	joint dislcation
22	206	82	19.32	16	3	6	0	Yes	No	Yes	Yes	No	No	Yes	Yes	Yes	Yes	No	No	Yes	Yes	No	Yes	Yes	Yes	without	without	Without	Without	Without	Without	Without	Without	Without	Without	Hamstring	Without	Without	Without	Without	Without	Low back	without	without	without	without	without	without	without
25	184	90	26.58	16	2	6	0	Yes	No	Yes	Yes	Yes	Yes	No	No	Yes	No	No	No	No	Yes	No	Yes	No	Yes	without	without	Without	Without	Without	Without	Without	Without	Without	Without	without	Without	Without	Without	Without	Without	Without	without	without	without	without	without	without	without
23	186	60	17.34	17	12	8	25	Yes	No	Yes	Yes	Yes	Yes	No	No	Yes	No	No	No	No	Yes	No	Yes	No	Yes	without	without	Without	Without	Without	Without	Without	Without	Without	Without	without	Without	Without	Without	Without	Without	Without	without	without	without	without	without	without	without
31	181	60	18.31	14	6	6	0	Yes	No	Yes	No	Yes	Yes	No	Yes	Yes	No	No	No	No	Yes	Yes	Yes	Yes	Yes	without	without	Without	Without	Without	Ankle	Without	Without	Knee	Without	without	Without	Without	Without	Without	Without	Without	muscle spasm	without	without	without	Stretch ligament / sprain	without	without
27	189	48	13.44	13	6	6	0	Yes	No	Yes	No	Yes	Yes	No	Yes	Yes	No	No	No	No	Yes	Yes	Yes	Yes	No	without	without	Without	Without	Without	Ankle	Without	Without	Knee	Without	without	Without	Without	Without	Without	Without	Without	without	without	Bruise	without	Stretch ligament / sprain	without	without
29	178	68	21.46	13	2	4	1	Yes	No	Yes	No	Yes	Yes	No	Yes	Yes	No	No	No	No	Yes	No	Yes	Yes	Yes	without	without	Without	Without	Without	Ankle	Without	Without	Without	Without	without	Without	Without	Without	Without	Without	Without	without	without	without	without	without	without	without
25	193	76	20.4	10	0	6	4	Yes	No	Yes	No	No	Yes	Yes	No	Yes	No	No	No	No	Yes	Yes	Yes	Yes	Yes	without	without	Without	Without	Without	Without	Without	Without	Without	Without	without	Without	Without	Without	Without	Without	Low back	without	without	without	without	without	without	without
22	180	73	22.53	15	12	4	33	Yes	No	Yes	No	No	No	Yes	No	Yes	No	No	No	No	Yes	No	Yes	Yes	Yes	without	without	Without	Without	Without	Without	Without	Without	Without	Without	without	Without	Without	Without	Without	Without	Low back	without	without	without	without	without	without	without
28	175	73	23.84	16	6	6	0	Yes	No	Yes	No	Yes	Yes	No	No	Yes	No	No	No	No	Yes	No	Yes	No	Yes	without	without	Without	Without	Without	Without	Without	Without	Without	Without	without	Without	Without	Without	Without	Without	Without	without	without	without	without	without	without	without
29	188	86	24.33	9	1	6	6	Yes	No	Yes	No	Yes	Yes	No	No	Yes	No	No	No	No	Yes	No	Yes	No	Yes	without	without	Without	Without	Without	Without	Without	Without	Without	Without	without	Without	Without	Without	Without	Without	Without	without	without	without	without	without	without	without
22	170	73	25.26	15	0	8	0	Yes	No	Yes	No	Yes	Yes	No	No	Yes	No	No	No	No	Yes	No	Yes	No	Yes	without	without	Without	Without	Without	Without	Without	Without	Without	Without	without	Without	Without	Without	Without	Without	Without	without	without	without	without	without	without	without
29	190	75	20.78	12	0	6	23	No	Yes	No	Yes	No	No	Yes	Yes	No	Yes	Yes	Yes	Yes	No	No	No	No	No	without	without	Without	Without	Achilles tendon	Ankle	Without	Without	Knee	Without	without	Without	Without	Without	Without	Without	Low back	without	without	Bruise	without	without	without	without
25	188	86	24.33	14	1	6	30	No	Yes	No	Yes	No	No	Yes	Yes	No	Yes	Yes	Yes	Yes	No	No	No	No	No	without	without	Without	Without	Without	Ankle	Without	Without	Without	Without	without	Without	Without	Without	Without	Without	Low back	without	without	without	without	without	Ligament tear	without
25	180	73	22.53	12	12	4	8	No	Yes	No	Yes	No	No	Yes	Yes	No	Yes	Yes	Yes	Yes	No	No	No	No	No	without	without	Without	Without	Without	Ankle	Without	Without	Knee	Without	without	Without	Without	Without	Without	Without	Low back	without	without	without	without	Stretch ligament / sprain	without	without
25	188	75	21.22	11	0	8	10	No	Yes	No	Yes	No	No	Yes	Yes	No	Yes	Yes	Yes	Yes	No	No	No	No	No	without	without	Without	Without	Without	Ankle	Without	Without	Knee	Without	without	Without	Without	Without	Without	Without	Low back	without	without	without	without	Stretch ligament / sprain	without	joint dislcation
20	188	64	18.11	12	8	6	10	No	Yes	Yes	Yes	No	No	No	Yes	No	Yes	Yes	Yes	Yes	No	No	No	No	No	without	without	Without	Without	Without	Ankle	Without	Without	Knee	Without	without	Without	Without	Without	Without	Without	Without	muscle spasm	without	Bruise	without	without	without	without
30	188	78	22.07	10	10	8	10	No	Yes	Yes	Yes	No	No	No	Yes	No	Yes	Yes	Yes	Yes	No	No	No	No	No	without	without	Without	Without	Without	Ankle	Without	Without	Knee	Without	without	Without	Without	Without	Without	Without	Without	muscle spasm	Muscle strains	without	without	Stretch ligament / sprain	Ligament tear	without
19	184	72	21.27	9	11	6	25	No	Yes	Yes	Yes	No	No	No	Yes	No	Yes	Yes	Yes	Yes	No	No	No	No	No	without	without	Without	Without	Without	Without	muscles behind the leg	Without	Knee	Without	without	Without	Without	Without	Without	Without	Without	muscle spasm	Muscle strains	without	without	Stretch ligament / sprain	without	without
25	190	75	20.78	14	0	6	0	No	Yes	Yes	Yes	No	No	No	Yes	No	Yes	Yes	Yes	Yes	No	No	No	No	No	without	without	Without	Without	Without	Ankle	Without	Without	Knee	Without	without	Without	Without	Without	Without	Without	Without	muscle spasm	without	Bruise	without	Stretch ligament / sprain	without	without
20	168	78	27.64	17	0	6	20	No	Yes	Yes	Yes	No	No	Yes	No	No	Yes	Yes	Yes	Yes	No	No	No	No	No	without	without	Without	Without	Without	Ankle	Without	Without	Without	Without	without	Without	Without	Without	Without	Without	Low back	without	without	Bruise	without	Stretch ligament / sprain	Ligament tear	without
24	193	76	20.4	12	0	6	20	No	Yes	Yes	Yes	No	No	Yes	No	No	Yes	Yes	Yes	Yes	No	No	No	No	No	without	without	Without	Heel	Without	Ankle	Without	Without	Without	Without	without	Without	Without	Without	Without	Without	Low back	without	without	Bruise	without	Stretch ligament / sprain	without	without
19	182	79	23.85	17	0	8	0	No	Yes	Yes	Yes	No	No	Yes	Yes	No	Yes	Yes	Yes	Yes	No	No	No	No	No	without	without	Without	Without	Without	Ankle	Without	Without	Without	Hip	Hamstring	Hip Joint	Without	Without	Without	Without	Low back	without	without	without	without	without	Ligament tear	without
25	188	78	22.07	15	10	8	20	No	Yes	Yes	Yes	No	No	Yes	Yes	No	Yes	Yes	Yes	Yes	No	No	No	No	No	without	without	Without	Heel	Without	Ankle	Without	Without	Without	Without	without	Without	Without	Without	Without	Without	Low back	without	without	without	without	Stretch ligament / sprain	Ligament tear	without
34	180	75	23.15	10	0	4	0	No	Yes	Yes	Yes	No	No	Yes	Yes	No	Yes	Yes	Yes	Yes	No	No	No	No	No	without	Foot metatarsal bones	Without	Without	Without	Ankle	Without	Without	Without	Without	without	Without	Without	Without	Without	Without	Low back	muscle spasm	without	without	without	without	Ligament tear	joint dislcation
31	188	60	16.98	14	4	8	0	No	Yes	Yes	Yes	No	No	Yes	Yes	No	Yes	Yes	Yes	Yes	No	No	No	No	No	without	without	Foot Bones	Heel	Without	Ankle	Without	Without	Without	Without	without	Without	Without	Pelvis	Without	Without	Low back	muscle spasm	without	without	without	Stretch ligament / sprain	Ligament tear	without
29	184	90	26.58	14	2	6	25	No	Yes	Yes	Yes	No	No	Yes	Yes	No	Yes	Yes	Yes	Yes	No	No	No	No	No	without	without	Without	Without	Without	Ankle	Without	Without	Knee	Without	without	Without	Without	Without	Without	Without	Low back	without	without	without	without	Stretch ligament / sprain	without	without
23	186	60	17.34	13	12	8	0	No	Yes	Yes	Yes	No	No	Yes	Yes	No	Yes	Yes	Yes	Yes	No	No	No	No	No	without	without	Without	Without	Without	Ankle	Without	Without	Knee	Hip	without	Without	Without	Without	Without	Without	Low back	without	without	without	without	without	without	without
29	170	73	25.26	13	4	8	0	No	Yes	Yes	Yes	No	No	Yes	Yes	No	Yes	Yes	Yes	Yes	No	No	No	No	No	without	without	Without	Without	Without	Ankle	Without	Without	Knee	Without	without	Without	Without	Without	Without	Without	Low back	without	without	without	without	Stretch ligament / sprain	without	without
32	183	73	21.8	10	0	8	25	No	Yes	Yes	Yes	No	Yes	No	Yes	No	Yes	Yes	Yes	Yes	No	No	No	No	No	without	without	Without	Without	Without	Ankle	Without	Without	Knee	Without	without	Without	Without	Without	Without	Without	Without	without	without	without	without	without	without	joint dislcation
54	203	118	28.63	15	3	8	20	No	Yes	Yes	Yes	No	Yes	No	Yes	No	Yes	Yes	Yes	Yes	No	No	No	No	No	without	without	Without	Without	Without	Ankle	Without	Without	Knee	Without	without	Without	Without	Without	Without	Without	Without	without	without	without	without	without	without	without
19	175	78	25.47	11	10	8	0	No	Yes	Yes	Yes	Yes	No	No	Yes	No	Yes	Yes	Yes	Yes	No	No	No	No	No	without	without	Without	Without	Without	Ankle	Without	Without	Knee	Without	without	Without	Without	Without	Without	Without	Without	muscle spasm	Muscle strains	without	without	Stretch ligament / sprain	without	joint dislcation
39	182	74	22.34	16	6	6	1	No	Yes	Yes	Yes	Yes	Yes	No	Yes	No	Yes	Yes	Yes	Yes	No	No	No	No	No	without	without	Without	Without	Without	Ankle	Without	Without	Knee	Without	without	Without	Without	Without	Without	Without	Without	muscle spasm	without	Bruise	without	Stretch ligament / sprain	Ligament tear	without
22	180	73	22.53	10	12	4	6	No	Yes	Yes	Yes	No	Yes	Yes	No	No	Yes	Yes	Yes	Yes	No	No	No	No	No	without	without	Without	Without	Without	Without	Without	Without	Without	Without	without	Without	Without	Without	Without	Without	Low back	without	without	without	without	Stretch ligament / sprain	Ligament tear	without
23	183	94	28.07	7	0	8	13	No	Yes	Yes	Yes	No	Yes	Yes	No	No	Yes	Yes	Yes	Yes	No	No	No	No	No	without	without	Without	Without	Without	Without	Without	Without	Without	Without	without	Without	Without	Without	Without	Without	Low back	muscle spasm	without	Bruise	without	without	without	without
29	190	75	20.78	12	0	6	0	No	Yes	Yes	Yes	No	Yes	Yes	Yes	No	Yes	Yes	Yes	Yes	No	No	No	No	No	without	without	Without	Without	Without	Ankle	Without	Without	Knee	Without	without	Without	Without	Without	Without	Without	Low back	muscle spasm	without	without	without	without	Ligament tear	without
29	178	86	27.14	12	0	6	23	No	Yes	Yes	Yes	No	Yes	Yes	Yes	No	Yes	Yes	Yes	Yes	No	No	No	No	No	without	without	Without	Without	Without	Ankle	Without	Leg	Knee	Without	without	Without	Without	Without	Without	Without	Low back	muscle spasm	without	without	without	Stretch ligament / sprain	without	without
28	181	90	27.47	12	3	6	0	No	Yes	Yes	Yes	No	Yes	Yes	Yes	No	Yes	Yes	Yes	Yes	No	No	No	Yes	No	without	without	Without	Without	Without	Ankle	Without	Without	Without	Without	without	Without	Without	Without	Without	Without	Low back	without	without	without	without	Stretch ligament / sprain	Ligament tear	without
25	190	70	19.39	14	9	6	20	No	Yes	Yes	No	No	No	No	Yes	No	Yes	Yes	Yes	Yes	No	No	No	No	No	without	without	Without	Without	Without	Ankle	Without	Without	Knee	Without	without	Without	Without	Without	Without	Without	Without	without	without	without	without	Stretch ligament / sprain	without	without
25	188	81	22.92	12	0	6	0	No	Yes	Yes	No	No	No	No	Yes	No	Yes	Yes	Yes	Yes	No	No	No	No	No	without	without	Without	Without	Without	Without	Without	Without	Knee	Without	without	Without	Without	Without	Without	Without	Without	without	without	without	without	Stretch ligament / sprain	without	without
21	175	70	22.86	11	8	4	7	No	Yes	Yes	No	No	No	No	Yes	No	Yes	Yes	Yes	Yes	No	No	No	No	No	without	without	Without	Without	Without	Ankle	Without	Without	Knee	Without	without	Without	Without	Without	Without	Without	Without	without	without	Bruise	without	without	Ligament tear	without
25	181	90	27.47	8	3	6	0	No	Yes	Yes	No	No	No	No	Yes	No	Yes	Yes	Yes	Yes	No	No	No	No	No	without	without	Without	Without	Without	Ankle	Without	Without	Knee	Without	without	Without	Without	Without	Without	Without	Without	muscle spasm	without	without	without	without	Ligament tear	without
24	187	72	20.59	9	12	8	4	No	Yes	Yes	No	No	No	No	Yes	No	Yes	Yes	Yes	Yes	No	No	No	No	No	without	without	Without	Without	Without	Ankle	Without	Without	Knee	Without	without	Without	Without	Without	Without	Without	Without	without	without	without	without	without	without	without
22	188	75	21.22	12	4	8	25	No	Yes	Yes	No	No	No	No	Yes	No	Yes	Yes	Yes	Yes	No	No	No	No	No	without	without	Without	Without	Achilles tendon	Without	Without	Without	Knee	Without	Hamstring	Without	Without	Without	Without	Without	Without	without	without	Bruise	without	Stretch ligament / sprain	Ligament tear	without
20	182	78	23.55	15	10	6	33	No	Yes	Yes	No	No	No	Yes	No	No	Yes	Yes	Yes	Yes	No	No	No	No	No	without	without	Without	Without	Without	Without	Without	Without	Without	Without	without	Without	Without	Without	Without	Without	Low back	without	without	without	without	without	without	without
21	193	67	17.99	13	8	8	8	No	Yes	Yes	No	No	No	Yes	No	No	Yes	Yes	Yes	Yes	No	No	No	No	No	without	without	Without	Without	Without	Without	Without	Without	Without	Without	without	Without	Without	Pelvis	Without	Without	Low back	without	without	without	without	without	without	without
20	188	64	18.11	12	8	6	7	No	Yes	Yes	No	No	No	Yes	Yes	No	Yes	Yes	Yes	Yes	No	No	No	No	No	without	without	Without	Without	Without	Without	Without	Without	Without	Without	Hamstring	Without	Without	Without	Without	Without	Low back	without	without	without	without	Stretch ligament / sprain	Ligament tear	without
59	180	83	25.62	8	6	6	10	No	Yes	Yes	No	No	No	Yes	Yes	No	Yes	Yes	Yes	Yes	No	No	No	No	No	without	without	Without	Without	Without	Ankle	Without	Without	Without	Without	without	Without	Without	Pelvis	Without	Without	Low back	muscle spasm	without	without	without	Stretch ligament / sprain	without	joint dislcation
23	188	75	21.22	9	0	8	0	No	Yes	Yes	No	No	No	Yes	Yes	No	Yes	Yes	Yes	Yes	No	No	No	No	No	without	without	Without	Without	Without	Ankle	Without	Leg	Knee	Without	without	Without	Without	Without	Without	Without	Low back	without	without	without	without	Stretch ligament / sprain	without	without
30	175	70	22.86	13	8	4	0	No	Yes	Yes	No	No	No	Yes	Yes	No	Yes	Yes	Yes	Yes	No	No	No	No	No	without	without	Without	Without	Without	Ankle	Without	Without	Without	Without	without	Without	Without	Without	Without	Without	Low back	without	without	Bruise	without	Stretch ligament / sprain	Ligament tear	without
23	176	74	23.89	13	0	8	6	No	Yes	Yes	No	No	No	Yes	Yes	No	Yes	Yes	Yes	Yes	No	No	No	No	No	without	without	Without	Without	Without	Ankle	muscles behind the leg	Without	Knee	Without	without	Without	Without	Without	Without	Without	Low back	without	without	Bruise	without	Stretch ligament / sprain	without	without
20	188	79	22.35	13	0	8	30	No	Yes	Yes	No	No	No	Yes	Yes	No	Yes	Yes	Yes	Yes	No	No	No	Yes	Yes	without	without	Without	Without	Achilles tendon	Ankle	muscles behind the leg	Without	Without	Without	without	Without	Without	Without	Without	Without	Low back	muscle spasm	without	Bruise	without	Stretch ligament / sprain	without	without
22	188	79	22.35	7	5	4	8	No	Yes	Yes	No	No	No	Yes	Yes	No	Yes	Yes	Yes	Yes	No	No	No	No	No	without	without	Without	Without	Without	Ankle	Without	Without	Knee	Without	without	Without	Without	Without	Without	Without	Low back	without	without	Bruise	without	Stretch ligament / sprain	Ligament tear	joint dislcation
25	191	85	23.3	16	10	8	25	No	Yes	Yes	No	No	No	Yes	Yes	No	Yes	Yes	Yes	Yes	No	No	No	No	No	without	without	Without	Heel	Without	Ankle	muscles behind the leg	Without	Without	Without	without	Without	Without	Without	Without	Without	Low back	without	without	Bruise	without	without	without	without
39	182	74	22.34	9	6	6	0	No	Yes	Yes	No	No	No	Yes	Yes	No	Yes	Yes	Yes	Yes	No	No	No	No	No	without	without	Without	Without	Without	Ankle	Without	Without	Knee	Without	without	Without	Without	Without	Without	Without	Low back	muscle spasm	without	Bruise	without	without	without	without
20	182	78	23.55	12	10	6	0	No	Yes	Yes	No	No	No	Yes	Yes	No	Yes	Yes	Yes	Yes	No	No	No	No	No	without	without	Without	Without	Without	Ankle	Without	Without	Without	Without	without	Without	Without	Without	Without	Without	Low back	without	without	without	without	Stretch ligament / sprain	Ligament tear	joint dislcation
24	178	68	21.46	10	2	4	12	No	Yes	Yes	No	No	No	Yes	Yes	No	Yes	Yes	Yes	Yes	No	No	No	No	No	without	Foot metatarsal bones	Without	Without	Without	Ankle	Without	Without	Without	Without	without	Without	Without	Without	Without	Without	Low back	muscle spasm	without	Bruise	without	Stretch ligament / sprain	Ligament tear	without
20	168	78	27.64	9	0	6	6	No	Yes	Yes	No	No	No	Yes	Yes	No	Yes	Yes	Yes	Yes	No	No	No	No	No	without	without	Without	Without	Without	Ankle	Without	Without	Without	Without	without	Without	Without	Without	Without	Without	Low back	muscle spasm	without	Bruise	without	Stretch ligament / sprain	Ligament tear	without
24	188	78	22.07	14	10	8	20	No	Yes	Yes	No	No	No	Yes	Yes	No	Yes	Yes	Yes	Yes	No	No	No	No	No	without	without	Without	Without	Without	Ankle	Without	Without	Without	Without	without	Without	Without	Without	Without	Without	Low back	muscle spasm	without	without	without	Stretch ligament / sprain	without	joint dislcation
28	188	79	22.35	17	6	6	0	No	Yes	Yes	No	No	Yes	No	Yes	No	Yes	Yes	Yes	Yes	No	No	No	No	No	without	without	Foot Bones	Without	Without	Ankle	Without	Without	Knee	Without	without	Without	Without	Without	Without	Without	Without	without	without	without	without	Stretch ligament / sprain	Ligament tear	without
40	181	60	18.31	12	6	6	0	No	Yes	Yes	No	No	Yes	No	Yes	No	Yes	Yes	Yes	Yes	No	No	No	No	No	without	without	Without	Without	Without	Ankle	muscles behind the leg	Without	Knee	Without	without	Without	Without	Without	Without	Without	Without	without	without	without	without	Stretch ligament / sprain	Ligament tear	without
25	188	78	22.07	17	0	8	10	No	Yes	Yes	No	No	Yes	Yes	Yes	No	Yes	Yes	Yes	Yes	No	No	No	No	No	without	without	Without	Without	Without	Ankle	muscles behind the leg	Without	Without	Without	without	Without	Without	Without	Without	Without	Low back	without	without	Bruise	without	Stretch ligament / sprain	without	without
25	188	81	22.92	15	0	6	25	No	Yes	Yes	No	No	Yes	Yes	Yes	No	Yes	Yes	Yes	Yes	No	No	No	No	No	without	without	Without	Without	Without	Ankle	Without	Without	Knee	Without	without	Without	Without	Without	Without	Without	Low back	without	without	without	without	Stretch ligament / sprain	without	without
28	180	75	23.15	10	0	4	0	No	Yes	Yes	No	No	Yes	Yes	Yes	No	Yes	Yes	Yes	Yes	No	No	No	No	No	without	without	Without	Without	Without	Ankle	Without	Without	Knee	Without	without	Without	Without	Without	Without	Without	Low back	without	without	without	without	Stretch ligament / sprain	without	without
24	188	60	16.98	14	4	8	7	No	Yes	Yes	No	Yes	Yes	Yes	Yes	No	Yes	Yes	Yes	Yes	No	No	No	Yes	No	without	without	Without	Without	Without	Ankle	Without	Without	Without	Without	without	Without	Without	Without	Without	Without	Low back	without	without	without	without	without	Ligament tear	without
59	180	83	25.62	17	6	6	0	No	Yes	No	No	No	No	No	Yes	No	Yes	Yes	Yes	Yes	No	No	No	No	No	without	without	Without	Without	Without	Ankle	Without	Without	Knee	Without	without	Without	Without	Without	Without	Without	Without	without	without	without	without	Stretch ligament / sprain	Ligament tear	without
20	188	78	22.07	12	0	8	0	No	Yes	No	No	No	No	No	Yes	No	Yes	Yes	Yes	Yes	No	No	No	No	No	without	without	Without	Without	Without	Ankle	Without	Without	Knee	Without	Hamstring	Without	Without	Without	Without	Without	Without	without	without	Bruise	without	without	Ligament tear	without
22	189	95	26.6	10	0	4	0	No	Yes	No	No	No	No	No	Yes	No	Yes	Yes	Yes	Yes	No	No	No	No	No	without	without	Without	Without	Without	Without	Without	Without	Knee	Without	without	Without	Without	Without	Without	Without	Without	without	without	without	without	Stretch ligament / sprain	Ligament tear	without
25	182	85	25.66	15	4	8	6	No	Yes	No	No	No	No	No	Yes	No	Yes	Yes	Yes	Yes	No	No	No	No	No	without	without	Without	Heel	Without	Ankle	Without	Without	Without	Without	without	Without	Without	Without	Without	Without	Without	without	without	without	without	Stretch ligament / sprain	Ligament tear	without
23	176	74	23.89	10	0	8	30	No	Yes	No	No	No	No	No	Yes	No	Yes	Yes	Yes	Yes	No	No	No	No	No	without	without	Without	Without	Without	Ankle	Without	Without	Knee	Without	without	Without	Without	Without	Without	Without	Without	without	without	Bruise	without	Stretch ligament / sprain	Ligament tear	joint dislcation
19	171	59	20.18	14	0	8	12	No	Yes	No	No	No	No	Yes	Yes	No	Yes	Yes	Yes	Yes	No	No	No	No	No	without	without	Without	Without	Without	Ankle	Without	Without	Without	Without	without	Without	Without	Without	Without	Without	Low back	without	without	Bruise	without	without	without	without
24	190	70	19.39	14	9	6	0	No	Yes	No	No	No	No	Yes	Yes	No	Yes	Yes	Yes	Yes	No	No	No	No	No	without	without	Without	Without	Without	Ankle	Without	Without	Knee	Without	without	Without	Without	Pelvis	Without	Without	Without	without	without	without	without	Stretch ligament / sprain	Ligament tear	without
23	188	81	22.92	13	0	6	0	No	Yes	No	No	No	No	Yes	Yes	No	Yes	Yes	Yes	Yes	No	No	No	No	No	without	without	Without	Without	Without	Ankle	Without	Without	Knee	Without	without	Without	Without	Without	Without	Without	Low back	without	without	without	without	without	Ligament tear	without
24	181	90	27.47	13	3	6	7	No	Yes	No	No	No	No	Yes	Yes	No	Yes	Yes	Yes	Yes	No	No	No	No	No	without	without	Without	Without	Without	Ankle	Without	Without	Without	Without	without	Without	Without	Without	Without	Without	Low back	without	without	without	without	without	without	without
20	170	73	25.26	10	4	8	16	No	Yes	No	No	No	Yes	No	Yes	No	Yes	Yes	Yes	Yes	No	No	No	No	No	without	without	Without	Without	Without	Ankle	Without	Without	Knee	Without	without	Without	Without	Without	Without	Without	Without	muscle spasm	without	without	without	without	without	without
25	188	78	22.07	15	0	8	10	No	Yes	No	No	No	Yes	Yes	Yes	No	Yes	Yes	Yes	Yes	No	No	No	No	No	without	without	Without	Without	Without	Ankle	muscles behind the leg	Without	Without	Without	without	Without	Without	Without	Without	Without	Low back	muscle spasm	without	without	without	without	Ligament tear	without
29	184	72	21.27	11	11	6	14	No	Yes	No	No	No	Yes	Yes	Yes	No	Yes	Yes	Yes	Yes	No	No	No	No	No	without	without	Without	Without	Without	Ankle	Without	Without	Without	Without	without	Without	Without	Without	Without	Without	Low back	muscle spasm	without	Bruise	without	Stretch ligament / sprain	Ligament tear	joint dislcation
25	191	81	22.2	16	5	8	0	No	Yes	No	No	No	Yes	Yes	Yes	No	Yes	Yes	Yes	Yes	No	No	No	No	No	without	without	Without	Without	Without	Ankle	Without	Without	Without	Without	without	Without	Without	Without	Without	Without	Low back	without	without	without	without	Stretch ligament / sprain	without	joint dislcation
30	184	72	21.27	10	11	6	0	No	Yes	No	No	No	Yes	Yes	Yes	No	Yes	Yes	Yes	Yes	No	No	No	No	No	without	without	Without	Without	Without	Ankle	Without	Without	Without	Without	without	Without	Without	Without	Without	Without	Low back	without	without	without	without	Stretch ligament / sprain	Ligament tear	without
29	184	72	21.27	9	11	6	0	Yes	Yes	Yes	Yes	No	No	Yes	Yes	Yes	Yes	Yes	Yes	Yes	Yes	No	Yes	Yes	Yes	without	without	Without	Without	Without	Ankle	Without	Without	Knee	Without	without	Without	Without	Without	Without	Without	Low back	without	without	without	without	without	Ligament tear	without
28	180	75	23.15	15	0	4	23	Yes	Yes	Yes	Yes	Yes	Yes	Yes	Yes	Yes	Yes	Yes	Yes	Yes	Yes	Yes	Yes	Yes	Yes	without	without	Without	Without	Without	Ankle	Without	Without	Without	Without	without	Without	Without	Without	Without	Without	Low back	without	without	Bruise	without	Stretch ligament / sprain	without	without
28	181	90	27.47	12	3	6	7	Yes	Yes	Yes	Yes	Yes	Yes	Yes	Yes	Yes	Yes	Yes	Yes	Yes	Yes	No	Yes	Yes	Yes	without	without	Without	Without	Without	Ankle	Without	Without	Knee	Hip	without	Without	Without	Without	Without	Without	Low back	without	without	Bruise	without	without	Ligament tear	without
28	187	72	20.59	12	12	8	25	Yes	Yes	Yes	Yes	Yes	Yes	Yes	Yes	Yes	Yes	Yes	Yes	Yes	Yes	No	Yes	Yes	Yes	without	without	Without	Without	Without	Ankle	Without	Leg	Without	Without	without	Without	Without	Without	Without	Without	Low back	without	without	without	without	without	without	without
20	188	64	18.11	9	8	6	12	Yes	Yes	No	Yes	No	No	Yes	Yes	Yes	Yes	Yes	Yes	Yes	Yes	No	Yes	No	Yes	without	without	Without	Without	Without	Without	Without	Without	Without	Without	Hamstring	Without	Without	Pelvis	Without	Without	Low back	without	Muscle strains	without	without	without	Ligament tear	without
28	191	81	22.2	12	5	8	10	Yes	Yes	No	Yes	No	No	Yes	Yes	Yes	Yes	Yes	Yes	Yes	Yes	No	Yes	No	Yes	without	without	Without	Without	Without	Ankle	Without	Without	Knee	Without	without	Without	Without	Without	Without	Without	Low back	without	without	Bruise	without	without	Ligament tear	without
59	180	83	25.62	15	6	6	0	Yes	Yes	No	Yes	Yes	Yes	Yes	Yes	Yes	Yes	No	No	Yes	Yes	No	Yes	No	Yes	without	without	Without	Without	Without	Without	Without	Without	Knee	Without	Hamstring	Without	Without	Without	Without	Without	Low back	muscle spasm	without	Bruise	without	without	without	without
25	190	70	19.39	11	9	6	0	Yes	Yes	Yes	No	No	No	Yes	Yes	Yes	Yes	Yes	Yes	Yes	Yes	No	Yes	No	Yes	without	without	Without	Heel	Without	Without	muscles behind the leg	Without	Without	Without	without	Without	Without	Without	Without	Without	Low back	without	without	Bruise	without	Stretch ligament / sprain	without	without
30	175	73	23.84	16	4	6	0	Yes	Yes	Yes	No	No	No	Yes	Yes	Yes	Yes	Yes	Yes	Yes	Yes	No	Yes	No	Yes	without	without	Foot Bones	Without	Without	Without	Without	Without	Without	Without	without	Without	Without	Without	Without	Without	Low back	without	without	without	without	without	without	without
29	188	78	22.07	10	10	8	0	Yes	Yes	Yes	No	No	No	Yes	Yes	Yes	Yes	Yes	Yes	Yes	Yes	Yes	Yes	No	Yes	without	without	Without	Heel	Without	Ankle	Without	Without	Knee	Without	without	Without	Without	Without	Without	Without	Low back	without	without	without	without	without	without	without
22	192	89	24.14	7	4	8	20	Yes	Yes	Yes	No	No	No	Yes	Yes	Yes	Yes	Yes	Yes	Yes	Yes	Yes	Yes	No	No	without	without	Foot Bones	Heel	Without	Ankle	muscles behind the leg	Without	Knee	Hip	without	Without	Without	Without	Without	Without	Low back	without	without	Bruise	without	Stretch ligament / sprain	Ligament tear	without
20	188	78	22.07	12	0	8	20	Yes	Yes	Yes	No	No	No	Yes	Yes	Yes	Yes	No	No	Yes	Yes	Yes	Yes	Yes	Yes	without	Foot metatarsal bones	Without	Without	Without	Ankle	Without	Without	Without	Without	without	Without	Without	Without	Without	Without	Low back	muscle spasm	without	without	without	without	without	joint dislcation
22	189	95	26.6	12	0	4	0	Yes	Yes	Yes	No	No	No	Yes	Yes	Yes	Yes	Yes	Yes	Yes	Yes	No	Yes	Yes	Yes	without	without	Without	Heel	Without	Ankle	Without	Without	Knee	Without	without	Without	Without	Without	Without	Without	Low back	without	without	without	without	Stretch ligament / sprain	without	without
29	190	75	20.78	12	0	6	10	Yes	Yes	Yes	No	No	Yes	Yes	Yes	Yes	Yes	No	No	Yes	Yes	Yes	Yes	Yes	Yes	without	without	Without	Without	Without	Ankle	muscles behind the leg	Leg	Without	Without	without	Hip Joint	Without	Without	Without	Without	Low back	without	without	without	without	without	without	without
24	188	81	22.92	10	0	6	14	Yes	Yes	Yes	No	Yes	Yes	Yes	Yes	Yes	Yes	Yes	Yes	Yes	Yes	No	Yes	Yes	Yes	without	Foot metatarsal bones	Without	Without	Without	Ankle	Without	Without	Without	Without	without	Without	Without	Without	Without	Without	Low back	without	without	without	without	Stretch ligament / sprain	without	without
[truncated: 25 more columns]
